# Supplementary material for: Intra-pocket ultrasound-guided axillary vein puncture vs. cephalic vein cutdown for cardiac electronic device implantation: the ACCESS trial
Source: Eur Heart J. 2023 Oct 13;44(46):4847–58. doi: 10.1093/eurheartj/ehad629 (PMC10702459; doi:10.1093/eurheartj/ehad629)
Supplement: ehad629_Supplementary_Data [file ehad629_supplementary_data.zip]

Archive with 6 entries (6 files):
- Supplementary Figure S1.jpg
- Supplementary Legends.docx
- Supplementary Table S1.xlsx
- Supplementary Table S2.xlsx
- Supplementary Table S3.xlsx
- Video 1 HD.mp4
