# Supplementary material for: Intra-pocket ultrasound-guided axillary vein puncture vs. cephalic vein cutdown for cardiac electronic device implantation: the ACCESS trial
Source: Eur Heart J. 2023 Oct 13;44(46):4847–58. doi: 10.1093/eurheartj/ehad629 (PMC10702459; doi:10.1093/eurheartj/ehad629)
Supplement: ehad629_Supplementary_Data [file ehad629_supplementary_data.zip › Supplementary Table S1.xlsx]

## Sheet: Sheet1
Supplementary Table 1 – Baseline characteristics of the patients
	Non included (N=120)	Included (N=200)	p-value
Age - year	73 +/-12	77 +/-10	0.008
Male sex - N (%)	80 (66.7)	140 (70.0)	0.464
Female sex - N (%)	40 (33.3)	60 (30.0)
Body-mass index - kg/m²	26.4 +/-5.4	26.0 +/-4.1	0.79
Hypertension - N (%)	68 (56.7)	125 (62.5)	0.296
Diabetes - N (%)	33 (27.5)	65 (32.5)	0.345
Concomitant cardiovascular conditions
LVEF - %	60 (50-62)	62 (57-65)	<0.001
History of HFrEF - N (%)	19 (15.8)	22 (11.0)	0.211
History of HFmrEF or HFpEF - N (%)	20 (16.7)	22 (11.0)	0.149
Coronary artery disease - N (%)	34 (28.3)	64 (32.0)	0.485
Valvular heart disease - N (%)	17 (14.2)	47 (23.9)	0.036
Atrial fibrillation or flutter - N (%)	42 (35.0)	66 (33.0)	0.651
Antithrombotic therapy - N (%)
None	50 (41.7)	61 (30.5)	0.157
Single antiplatelet therapy	21 (17.5)	56 (28.0)
Dual antiplatelet therapy	10 (8.3)	12 (6.0)
Anticoagulation alone	32 (26.7)	62 (31.0)
Anticoagulation and mono APT	5 (4.2)	6 (3.0)
Anticoagulation and dual APT	2 (1.6)	3 (1.5)
Laboratory tests
Creatinine - µmol/L	84 (72-116)	91 (74-113)	0.495
Hemoglobin - g/L	131 (115-143)	130 (120-143)	0.65
PT - %	91 (79-100)	90 (79-97)	0.277
Intervention
Urgent - N (%)	76 (63.3)	124 (62.0)	0.857
Indication - N (%)
AV block	62 (51.7)	104 (52.0)	0.126
Sinus node dysfunction	20 (16.7)	37 (18.5)
Slow AF	6 (5.0)	25 (12.5)
Tachycardia-bradycardia syndrome	7 (5.8)	8 (4.0)
AV node ablation	0 (0.0)	1 (0.5)
Prevention of SCD	25 (20.8)	25 (12.5)
Device - N (%)
Pacemaker	95 (79.2)	175 (87.5)	0.053
ICD	25 (20.8)	25 (12.5)
Number of leads to implant - N (%)
Single-chamber	34 (28.3)	60 (30.0)	0.749
Dual-chamber	86 (71.7)	140 (70.0)
Data are mean +/-SD, median (IQR) or number (%).
AF = atrial fibrillation; APT = antiplatelet therapy; AV = atrioventricular; HFmrEF = heart failure with mid-range ejection fraction; HFpEF = heart failure with preserved ejection fraction; HFrEF = heart failure with reduced ejection fraction; LVEF = left ventricular ejection fraction; PT = prothrombin time; SCD = sudden cardiac death.
Data were missing on the following characteristics: BMI for 2, LVEF for 12, valvular heart disease for 4 and PT for 4.
