# Supplementary material for: Intra-pocket ultrasound-guided axillary vein puncture vs. cephalic vein cutdown for cardiac electronic device implantation: the ACCESS trial
Source: Eur Heart J. 2023 Oct 13;44(46):4847–58. doi: 10.1093/eurheartj/ehad629 (PMC10702459; doi:10.1093/eurheartj/ehad629)
Supplement: ehad629_Supplementary_Data [file ehad629_supplementary_data.zip › Supplementary Table S2.xlsx]

## Sheet: Sheet1
Supplementary Table 2 – Primary and secondary endpoints in single- and dual-chamber subgroups.
	Single-chamber					Dual-chamber
Primary endpoint (N=200)	IPUS-AVP group (N=30)	CVC group (N=30)	Treatment effect*	p-value		IPUS-AVP group (N=71)	CVC group (N=69)	Treatment effect*	p-value
Success - N (%)	30 (100)	28 (93.3)	1.07 (0.97-1.18)	0.492		70 (98.6)	58 (84.1)	1.17 (1.05-1.31)	0.002
Secondary endpoints (N=198)***	IPUS-AVP group (N=30)	CVC group (N=29)	Treatment effect**	p-value		IPUS-AVP group (N=70)	CVC group (N=69)	Treatment effect**	p-value
Time to venous access - min	2.4 (2.0-2.8)	9.1 (8.1-10.3)	0.26 (0.21-0.32)	<0.001		3.9 (3.5-4.3)	11.3 (10.3-12.3)	0.35 (0.30-0.40)	<0.001
Time from venous access to skin closure - min	22.7 (20.5-25.1)	28.5 (25.8-31.5)	0.80 (0.69-0.91)	0.002		33.9 (32.4-35.5)	39.3 (37.3-41.4)	0.86 (0.80-0.92)	<0.001
Total procedure duration - min	25.4 (23.1-27.9)	38.2 (35.1-41.6)	0.66 (0.59-0.75)	<0.001		38.1 (36.4-40.0)	51.2 (48.6-54.0)	0.74 (0.69-0.80)	<0.001
Fluoroscopy time - min	1.7 (1.4-2.1)	2.6 (2.0-3.3)	0.66 (0.48-0.91)	0.012		2.8 (2.5-3.1)	3.6 (3.2-4.0)	0.78 (0.66-0.91)	0.003
X-Ray exposure - mGy.cm²	743 (558-989)	1286 (943-1755)	0.58 (0.38-0.87)	0.01		1274 (1089-1489)	1485 (1255-1756)	0.86 (0.68-1.08)	0.18
Data are number (%) or geometric mean (95% CI). Treatment effect is expressed as *risk ratio (95% CI) or **geometric mean ratio (95% CI).
***Data for secondary endpoints were not assessed for 2 patients.
CVC = cephalic vein cutdown; IPUS-AVP = intra-pocket ultrasound-guided axillary vein puncture.
