# Supplementary material for: Intra-pocket ultrasound-guided axillary vein puncture vs. cephalic vein cutdown for cardiac electronic device implantation: the ACCESS trial
Source: Eur Heart J. 2023 Oct 13;44(46):4847–58. doi: 10.1093/eurheartj/ehad629 (PMC10702459; doi:10.1093/eurheartj/ehad629)
Supplement: ehad629_Supplementary_Data [file ehad629_supplementary_data.zip › Supplementary Table S3.xlsx]

## Sheet: Sheet1
Supplementary Table 3 - Secondary endpoints for patients successfully managed by one single route (N = 186).
	IPUS-AVP group (N=100)	CVC group (N=86)	Treatment effect	p-value
Time to venous access - min	3.4 (3.1-3.7)	10.1 (9.4-10.9)	0.33 (0.29-0.38)	<0.001
Time from venous access to skin closure - min	30.1 (28.4-31.8)	35.0 (33.0-37.1)	0.86 (0.79-0.93)	<0.001
Total procedure duration - min	33.8 (31.9-35.7)	45.7 (43.3-48.2)	0.74 (0.68-0.80)	<0.001
Fluoroscopy time - min	2.4 (2.2-2.7)	3.1 (2.8-3.5)	0.77 (0.66-0.91)	0.002
X-Ray exposure - mGy.cm²	1083 (937-1252)	1349 (1156-1574)	0.80 (0.65-0.99)	0.041
Data are geometric mean (95% CI). Treatment effect is expressed as geometric mean ratio (95% CI).
CVC = cephalic vein cutdown; IPUS-AVP = intra-pocket ultrasound-guided axillary vein puncture.
